# Supplementary material for: Superficial Retinal Vascular Network Morphology and Sectoral RNFL Thickness in Children with a History of Bilateral Congenital Cataract Surgery: An Exploratory OCT/OCTA Study
Source: J Clin Med. 2026 Jul 7;15(13):5320. doi: 10.3390/jcm15135320 (PMC13362528; doi:10.3390/jcm15135320)
Supplement: Supplementary file 1 [file jcm-15-05320-s001.zip]

Archive with 1 entries (1 files):
- jcm-4369227-supplementary.pdf
